# Supplementary material for: Three-Dimensional Distribution of Sensory Stimulation-Evoked Neuronal Activity of Spinal Dorsal Horn Neurons Analyzed by In Vivo Calcium Imaging
Source: PLoS One. 2014 Aug 6;9(8):e103321. doi: 10.1371/journal.pone.0103321 (PMC4123881; doi:10.1371/journal.pone.0103321)
Supplement: Table S1 — Number of pinch-, brush-, and heat-responsive SDH neurons. Recorded neurons are classified into 3 groups the depth from the dorsal edge of the grey matter: 0–50 µm, 50–100 µm, and 100–150 µm. The number of recorded and responsive neurons within each depth is shown (8 mice). (XLS) [file pone.0103321.s003.xls]

## Sheet: Sheet1
Table S1
	depth from the dorsal surface		number of recorded neurons	number of Pinch neurons	number of Brush neurons	number of Heat neurons	Brush + Pinch neurons	Pinch + Heat neurons	Brush + Pinch + Heat neurons	Brush + Heat neurons	Pinch only neurons	Brush only neurons	Heat only neurons
	(0-50 mm)	mouse1	71	24	5	16	1	7	4	0	12	0	5
		mouse2	16	7	0	5	0	3	0	0	4	0	2
		mouse3	54	9	0	2	0	2	0	0	7	0	0
		mouse4	47	9	4	2	2	0	1	0	6	1	1
		mouse5	55	9	1	3	1	2	0	0	6	0	1
		mouse6	40	10	5	4	3	3	1	0	3	1	0
		mouse7	42	8	4	12	1	3	2	1	2	0	6
		mouse8	24	9	4	3	2	0	1	1	6	0	1
		total	349	85	23	47	10	20	9	2	46	2	16
			number of recorded neurons	number of Pinch neurons	number of Brush neurons	number of Heat neurons	Brush + Pinch neurons	Pinch + Heat neurons	Brush + Pinch + Heat neurons	Brush + Heat neurons	Pinch only neurons	Brush only neurons	Heat only neurons
	(50-100 mm)	mouse1	41	7	5	5	4	2	0	0	1	1	3
		mouse2	42	18	10	4	9	1	1	0	7	0	2
		mouse3	55	9	2	5	0	3	1	0	5	1	1
		mouse4	54	12	7	5	3	1	1	0	7	3	3
		mouse5	35	8	7	1	2	0	1	0	5	4	0
		mouse6	40	12	8	5	5	1	2	1	4	0	1
		mouse7	32	13	11	6	5	1	4	0	3	2	1
		mouse8	38	22	16	10	8	3	5	1	6	2	1
		total	337	101	66	41	36	12	15	2	38	13	12
			number of recorded neurons	number of Pinch neurons	number of Brush neurons	number of Heat neurons	Brush + Pinch neurons	Pinch + Heat neurons	Brush + Pinch + Heat neurons	Brush + Heat neurons	Pinch only neurons	Brush only neurons	Heat only neurons
	(100-150 mm)	mouse1	5	2	2	1	1	0	1	0	0	0	0
		mouse2	11	4	6	2	2	0	1	1	1	2	0
		mouse3	14	3	3	0	2	0	0	0	1	1	0
		mouse4	17	1	1	0	0	0	0	0	1	1	0
		mouse5	11	2	2	0	1	0	0	0	1	1	0
		mouse6	9	3	2	1	2	1	0	0	0	0	0
		mouse7	13	8	8	4	3	0	4	0	1	1	0
		mouse8	19	9	8	1	6	0	0	1	3	1	0
			99	32	32	9	17	1	6	2	8	7	0
