# Supplementary material for: Three-Dimensional Distribution of Sensory Stimulation-Evoked Neuronal Activity of Spinal Dorsal Horn Neurons Analyzed by In Vivo Calcium Imaging
Source: PLoS One. 2014 Aug 6;9(8):e103321. doi: 10.1371/journal.pone.0103321 (PMC4123881; doi:10.1371/journal.pone.0103321)
Supplement: Table S2 — Classification of responsive neurons by the amplitude of calcium transients. Recorded neurons described in Table S1 were further classified by the amplitude of calcium transients (ΔR/R). The lamina distribution pattern of responsive neurons within each category is shown (8 mice). (XLS) [file pone.0103321.s004.xls]

## Sheet: Sheet1
Table S2
				number of Pinch responsive neurons			number of Brush responsive neurons			number of Heat responsive neurons
	mouse 1	depth from the dorsal surface	number of recorded neurons	DR/R (> 45%)	DR/R (30-45%)	DR/R (15-30%)	DR/R (> 45%)	DR/R (30-45%)	DR/R (15-30%)	DR/R (> 45%)	DR/R (30-45%)	DR/R (15-30%)
		0-50 mm	71	4	5	15			5	1	4	11
		50-100 mm	41		2	5		2	3	1		4
		100-150 mm	5			2			2			1
	mouse 2	depth from the dorsal surface	number of recorded neurons	DR/R (> 45%)	DR/R (30-45%)	DR/R (15-30%)	DR/R (> 45%)	DR/R (30-45%)	DR/R (15-30%)	DR/R (> 45%)	DR/R (30-45%)	DR/R (15-30%)
		0-50 mm	16	1	2	4					2	3
		50-100 mm	42	3	4	11	1	2	7		1	3
		100-150 mm	11	1	1	2	1	2	3			2
	mouse 3	depth from the dorsal surface	number of recorded neurons	DR/R (> 45%)	DR/R (30-45%)	DR/R (15-30%)	DR/R (> 45%)	DR/R (30-45%)	DR/R (15-30%)	DR/R (> 45%)	DR/R (30-45%)	DR/R (15-30%)
		0-50 mm	54		4	5				1	1
		50-100 mm	55	2	1	6			2			5
		100-150 mm	14		1	2		1	2
	mouse 4	depth from the dorsal surface	number of recorded neurons	DR/R (> 45%)	DR/R (30-45%)	DR/R (15-30%)	DR/R (> 45%)	DR/R (30-45%)	DR/R (15-30%)	DR/R (> 45%)	DR/R (30-45%)	DR/R (15-30%)
		0-50 mm	47	1	2	6			4			2
		50-100 mm	54		4	8		2	5			5
		100-150 mm	17			1			1
	mouse 5	depth from the dorsal surface	number of recorded neurons	DR/R (> 45%)	DR/R (30-45%)	DR/R (15-30%)	DR/R (> 45%)	DR/R (30-45%)	DR/R (15-30%)	DR/R (> 45%)	DR/R (30-45%)	DR/R (15-30%)
		0-50 mm	55	2	3	4	1					3
		50-100 mm	35		3	5		1	6		1
		100-150 mm	11	1		1			2
	mouse 6	depth from the dorsal surface	number of recorded neurons	DR/R (> 45%)	DR/R (30-45%)	DR/R (15-30%)	DR/R (> 45%)	DR/R (30-45%)	DR/R (15-30%)	DR/R (> 45%)	DR/R (30-45%)	DR/R (15-30%)
		0-50 mm	40	1	4	5	1	2	2	1		3
		50-100 mm	40	1	5	6	3	1	4		2	3
		100-150 mm	9		1	2			2		1
	mouse 7	depth from the dorsal surface	number of recorded neurons	DR/R (> 45%)	DR/R (30-45%)	DR/R (15-30%)	DR/R (> 45%)	DR/R (30-45%)	DR/R (15-30%)	DR/R (> 45%)	DR/R (30-45%)	DR/R (15-30%)
		0-50 mm	42	1	5	2		1	3	1		11
		50-100 mm	32	1	3	9	4	1	6	2	1	3
		100-150 mm	13	1	2	5		1	7			4
	mouse 8	depth from the dorsal surface	number of recorded neurons	DR/R (> 45%)	DR/R (30-45%)	DR/R (15-30%)	DR/R (> 45%)	DR/R (30-45%)	DR/R (15-30%)	DR/R (> 45%)	DR/R (30-45%)	DR/R (15-30%)
		0-50 mm	24	1	1	7			4			3
		50-100 mm	38	7	7	8	5	2	9			10
		100-150 mm	19	4	1	4		3	5			1
	total	depth from the dorsal surface	number of recorded neurons	DR/R (> 45%)	DR/R (30-45%)	DR/R (15-30%)	DR/R (> 45%)	DR/R (30-45%)	DR/R (15-30%)	DR/R (> 45%)	DR/R (30-45%)	DR/R (15-30%)
		0-50 mm	349	11	26	48	2	3	18	4	7	36
		50-100 mm	337	14	29	58	13	11	42	3	5	33
		100-150 mm	99	7	6	19	1	7	24	0	1	8
