# Supplementary material for: Three-Dimensional Distribution of Sensory Stimulation-Evoked Neuronal Activity of Spinal Dorsal Horn Neurons Analyzed by In Vivo Calcium Imaging
Source: PLoS One. 2014 Aug 6;9(8):e103321. doi: 10.1371/journal.pone.0103321 (PMC4123881; doi:10.1371/journal.pone.0103321)
Supplement: Table S3 — Activation of SDH neurons in response to pinch stimulation applied to P1, P2, and P3. The number of neurons in response to pinch stimulation applied to P1, P2, and P3 is shown (14 mice). (XLS) [file pone.0103321.s005.xls]

## Sheet: Sheet1
Table S3
		number of recorded neurons	number of P1 neurons	number of P2 neurons	number of P3 neurons	number of P1 and P2 neurons	number of P1 and P3 neurons	number of P1, P2 and P3 neurons	number of P1 only neurons	number of P2 only neurons	number of P3 only neurons
	mouse1	67	34	16	11	15	11	10	18	1	0
	mouse2	53	25	8	4	7	4	4	18	1	0
	mouse3	67	33	10	6	9	6	2	20	1	0
	mouse4	37	24	13	12	11	9	7	11	2	2
	mouse5	49	25	23	9	18	6	4	5	4	1
	mouse6	91	27	11	9	8	7	4	16	3	1
	mouse7	60	25	5	9	5	9	4	15	0	0
	mouse8	90	26	13	9	10	9	4	11	3	0
	mouse9	142	69	52	20	40	15	13	27	12	4
	mouse10	107	34	7	22	6	11	1	18	2	10
	mouse11	67	21	27	4	15	3	3	6	11	0
	mouse12	84	27	24	16	18	13	12	8	3	0
	mouse13	75	30	14	9	12	7	5	16	2	1
	mouse14	79	58	31	31	28	31	20	19	1	0
	total	1068	458	254	171	202	141	93	208	46	19
