# Supplementary material for: Three-Dimensional Distribution of Sensory Stimulation-Evoked Neuronal Activity of Spinal Dorsal Horn Neurons Analyzed by In Vivo Calcium Imaging
Source: PLoS One. 2014 Aug 6;9(8):e103321. doi: 10.1371/journal.pone.0103321 (PMC4123881; doi:10.1371/journal.pone.0103321)
Supplement: Table S4 — P2- and P3-evoked calcium transients in P1-responsive neurons. Among recorded neurons described in Table S3, 92 cells showed a strong response (ΔR/R>45%). Calcium transients following stimulation to P2 and P3 were analyzed, and peak amplitude of P2 and P3 stimulation relative to P1 stimulation among these 92 cells is shown. (XLS) [file pone.0103321.s006.xls]

## Sheet: Sheet1
Table S4			% of P1 evoked calcium transients
			P2 stimulation	P3 stimulation
	mouse1	Cell 1	72.3	35.5
		Cell 2	96.7	49.8
		Cell 3	51.3	59.5
		Cell 4	29.4	36.8
		Cell 5	45	47.5
		Cell 6	51.9	34.3
		Cell 7	51.4	61.5
		Cell 8	51.4	44.2
	mouse 2	Cell 1	74.4	38.5
		Cell 2	47.9	26.8
		Cell 3	5.8	11.4
		Cell 4	57.3	38.4
		Cell 5	88.4	34.7
		Cell 6	46.2	77.3
		Cell 7	33.7	90.2
		Cell 8	37.5	105
		Cell 9	26.9	18.4
	mouse 3	Cell 1	38.5	49.4
		Cell 2	45.3	50.6
		Cell 3	23.5	13.5
		Cell 4	37.1	42.9
		Cell 5	27.8	11.2
		Cell 6	54.8	23.2
		Cell 7	24.3	15.6
		Cell 8	42.7	45.9
	mouse 4	Cell 1	8.4	19.7
		Cell 2	64.7	55.5
		Cell 3	23.5	24.2
		Cell 4	112	24.9
	mouse 5	Cell 1	11.8	23.6
		Cell 2	90.2	7.2
		Cell 3	16.4	15.8
		Cell 4	4.2	32.1
		Cell 5	85.6	21.4
		Cell 6	6	20.8
		Cell 7	34.6	53.3
		Cell 8	25.9	25.8
		Cell 9	40.3	31
	mouse 6	Cell 1	70.2	11.2
		Cell 2	27.1	39.8
		Cell 3	36.7	25.5
		Cell 4	38.3	16
	mouse 7	Cell 1	83.1	4.1
		Cell 2	55.3	45.1
		Cell 3	50.6	63.8
		Cell 4	154	25.2
	mouse 8	Cell 1	15	22.6
		Cell 2	12.3	58.9
	mouse 9	Cell 1	10.2	6
		Cell 2	14.9	16
		Cell 3	7.7	23.9
		Cell 4	10.8	13.9
		Cell 5	8	62.4
		Cell 6	15.1	48
		Cell 7	24.9	27.6
		Cell 8	63.2	58.8
		Cell 9	42.2	41.9
		Cell 10	10.4	14.7
		Cell 11	44.7	47.6
	mouse 10	Cell 1	69.9	15.5
			39.1	34
	mouse 11	Cell 1	66.7	57.2
	mouse 12	Cell 1	76.3	21.7
		Cell 2	19.9	32.5
		Cell 3	116	65.9
		Cell 4	42.3	13.6
		Cell 5	105	31.8
		Cell 6	51.3	4.4
		Cell 7	88.6	4.4
		Cell 8	91.4	32.4
		Cell 9	74.9	10.3
	mouse 13	Cell 1	27.5	4.3
		Cell 2	37	16.5
	mouse 14	Cell 1	101	19
		Cell 2	50.5	11.6
		Cell 3	30.7	120
		Cell 4	70.9	64.4
	mouse 15	Cell 1	39.9	11.2
		Cell 2	12.2	9.1
		Cell 3	78.5	51.6
		Cell 4	85.2	46.4
	mouse 16	Cell 1	41.9	51.2
		Cell 2	25.8	31.3
		Cell 3	48.3	101
		Cell 4	74.8	14.4
		Cell 5	31.8	72.6
		Cell 6	23.8	24.8
		Cell 7	67.9	31.6
		Cell 8	23.5	18.3
		Cell 9	76.5	74.5
		Cell 10	98.4	38.8
		Cell 11	116	71.9
