# Supplementary material for: Three-Dimensional Distribution of Sensory Stimulation-Evoked Neuronal Activity of Spinal Dorsal Horn Neurons Analyzed by In Vivo Calcium Imaging
Source: PLoS One. 2014 Aug 6;9(8):e103321. doi: 10.1371/journal.pone.0103321 (PMC4123881; doi:10.1371/journal.pone.0103321)
Supplement: Table S5 — The lamina distribution of SDH neurons in response to pinch stimulation applied to P1, P2, and P3. Recorded neurons are classified into 3 groups according to the depth from the dorsal edge of the grey matter: 0–50 µm, 50–100 µm, and 100–150 µm. The number of responsive neurons among each group is shown (11 mice). (XLS) [file pone.0103321.s007.xls]

## Sheet: Sheet1
Table S5
	depth from the dorsal surface		number of recorded neurons	number of P1 neurons	number of P2 neurons	number of P3 neurons	% of P1 neurons	% of P2 neurons	% of P3 neurons
	(0-50 mm)	mouse1	29	7	2	1	24.1379	6.89655	3.44828
		mouse2	6	4	2	1	66.6667	33.3333	16.6667
		mouse3	41	16	7	6	39.0244	17.0732	14.6341
		mouse4	21	12	1	4	57.1429	4.7619	19.0476
		mouse5	29	10	7	4	34.4828	24.1379	13.7931
		mouse6	77	38	25	7	49.3506	32.4675	9.09091
		mouse7	51	19	4	7	37.2549	7.84314	13.7255
		mouse8	32	7	7	0	21.875	21.875	0
		mouse9	11	3	1	0	27.2727	9.09091	0
		mouse10	42	14	5	2	33.3333	11.9048	4.7619
		mouse11	28	18	6	7	64.2857	21.4286	25
		total	367	148	67	39	41.3479	17.3466	10.9244
	depth from the dorsal surface		number of recorded neurons	number of P1 neurons	number of P2 neurons	number of P3 neurons	% of P1 neurons	% of P2 neurons	% of P3 neurons
	(50-100 mm)	mouse1	34	25	12	8	73.5294	35.2941	23.5294
		mouse2	20	14	6	7	70	30	35
		mouse3	39	8	2	2	20.5128	5.12821	5.12821
		mouse4	28	10	1	2	35.7143	3.57143	7.14286
		mouse5	29	9	8	6	31.0345	27.5862	20.6897
		mouse6	36	17	18	7	47.2222	50	19.4444
		mouse7	43	11	3	12	25.5814	6.97674	27.907
		mouse8	22	9	14	3	40.9091	63.6364	13.6364
		mouse9	39	12	10	5	30.7692	25.641	12.8205
		mouse10	26	13	7	5	50	26.9231	19.2308
		mouse11	36	30	19	18	83.3333	52.7778	50
		total	352	158	100	75	46.2369	29.7759	21.3208
	depth from the dorsal surface		number of recorded neurons	number of P1 neurons	number of P2 neurons	number of P3 neurons	% of P1 neurons	% of P2 neurons	% of P3 neurons
	(100-150 mm)	mouse1	4	2	2	2	50	50	50
		mouse2	11	6	5	4	54.5455	45.4545	36.3636
		mouse3	11	3	2	1	27.2727	18.1818	9.09091
		mouse4	10	3	3	3	30	30	30
		mouse5	8	3	4	2	37.5	50	25
		mouse6	26	12	8	5	46.1538	30.7692	19.2308
		mouse7	13	4	1	3	30.7692	7.69231	23.0769
		mouse8	11	5	6	1	45.4545	54.5455	9.09091
		mouse9	24	8	10	10	33.3333	41.6667	41.6667
		mouse10	7	3	2	2	42.8571	28.5714	28.5714
		mouse11	12	9	6	6	75	50	50
		total	137	58	49	39	42.9897	36.9892	29.281
